# Supplementary material for: Effects of Different Temperatures on Flavonoid Secondary Metabolites and Antioxidant Activities of Paecilomyces hepiali
Source: Antioxidants (Basel). 2026 Jul 19;15(7):892. doi: 10.3390/antiox15070892 (PMC13404621; doi:10.3390/antiox15070892)
Supplement: Supplementary file 1 [file antioxidants-15-00892-s001.zip]

Archive with 7 entries (7 files):
- Figure S1.png
- Figure S2.png
- Figure S3.png
- Table S1.xls
- Table S2.xlsx
- Table S3.xlsx
- Table S4.xlsx
