# Supplementary material for: Effects of Different Temperatures on Flavonoid Secondary Metabolites and Antioxidant Activities of Paecilomyces hepiali
Source: Antioxidants (Basel). 2026 Jul 19;15(7):892. doi: 10.3390/antiox15070892 (PMC13404621; doi:10.3390/antiox15070892)
Supplement: Supplementary file 1 [file antioxidants-15-00892-s001.zip › Table S1.xls]

## Sheet: Sheet1
Index	Detection condition (absorbance)	Standard curve equation	R²	Quantitative formula	Unit
Adenosine	260 nm	y = 31.79819x + 0.43634	0.99928	(C × V × f)/(m × 1000)	mg/g
Mannitol	RID detection	y = 153.40051x + 14721.88906	0.99928	(C × V × f)/(m × 1000)	mg/g
DPPH radical scavenging capacity	515 nm	–	–	[(A0 − A1)/A0] × 100%	%
•OH radical scavenging capacity	510 nm	–	–	[(A0 − A2)/A0 − A1] × 100%	%
ABTS radical scavenging capacity	734 nm	–	–	[(A0 – A1)/A0] × 100%	%
FRAP	593 nm	–	–	0.4027 × (A2 − A1 − 0.0134)/W	µmol Trolox/g
SOD activity	450 nm	–	–	Ax = (A1 − A2)/A1; SOD = 20 × Ax/(1 − Ax)/W	U/g
POD activity	470 nm (read at 1 min and 2 min)	–	–	2000 × (A2 − A1)/W	U/g
CAT activity	240 nm (read initial and 1-min absorbance)	–	–	678 × (A1 − A2)/W	nmol/min/g
GSH-Px activity	340 nm (read at 30 s and 210 s)	–	–	536 × (A30s − A210s)/W	nmol/min/g
GSH content	412 nm	y = 1.5x	–	0.667 × (A2 − A1)/W	µmol/g
AsA content	420 nm	–	–	113.63 × (A2 – A1)/W	µg/g
Total phenols (TP) content	760 nm	y = 5.615x + 0.0012	0.9994	0.356 × (A2 − A1 − 0.0012)/W	mg/g
Flavonoid content	510 nm	y = 5.02x + 0.0007	0.9996	0.398 × (A2 − A1 − 0.0007)/W	mg/g
Total polysaccharide (TPS) content	490 nm	y = 15.962x − 0.0037	0.9973	313.24 × (A + 0.0037)/W	µg/g
Soluble protein (SP) content	562 nm	–	–	0.5 × (A3 − A1)/(A2 – A1)/W	mg/g
Note: C: concentration of the test solution; V: volume of the extract; f: dilution factor; W: fresh weight of sample; A0, A1, A2, A3: absorbance of blank, control and sample groups at corresponding detection time or wavelengths.
