# Supplementary material for: Effects of Different Temperatures on Flavonoid Secondary Metabolites and Antioxidant Activities of Paecilomyces hepiali
Source: Antioxidants (Basel). 2026 Jul 19;15(7):892. doi: 10.3390/antiox15070892 (PMC13404621; doi:10.3390/antiox15070892)
Supplement: Supplementary file 1 [file antioxidants-15-00892-s001.zip › Table S2.xlsx]

## Sheet: sheet1
Index	Class	RT	Equation	r
Flavonoid_335	Aromatic aldehydes	2.98	y = 2794.09367 x + 25141.78755	0.9992
Flavonoid_249	Benzoic acid and its derivatives	1.92	y = 4.83016e-4 x + 0.00284	0.99672
Flavonoid_210	Benzoic acid and its derivatives	2.36	y = 8.00329e-4 x + 6.37737e-4	0.99853
Flavonoid_206	Benzoic acid and its derivatives	3.81	y = 10387.56326 x - 5769.70644	0.99777
Flavonoid_200	Chalcones	12.3	y = 1.07557e5 x + 29441.41219	0.99741
Flavonoid_65	Chalcones	3.26	y = 0.00101 x + 1.97829e-4	0.99911
Flavonoid_31	Chalcones	3.32	y = 7.89025e-4 x + 0.00179	0.99945
Flavonoid_251	Chalcones	5.32	y = 3.77983e-4 x + 0.01211	0.99936
Flavonoid_215	Coumarins	2.43	y = 0.00233 x + 0.00839	0.99779
Flavonoid_336	Coumarins	3.06	y = 7618.26592 x + 22303.29400	0.99512
Flavonoid_55	Flavanols	2.18	y = 2.95834e-4 x + 8.77408e-4	0.99612
Flavonoid_147	Flavanols	2.38	y = 8.26366e-4 x + 0.00123	0.99843
Flavonoid_223	Flavanols	2.43	y = 0.00263 x + 1.59596e-4	0.99724
Flavonoid_242	Flavanols	2.43	y = 0.00263 x + 1.59596e-4	0.99724
Flavonoid_80	Flavanols	2.43	y = 0.00263 x + 1.59596e-4	0.99724
Flavonoid_150	Flavanols	2.76	y = 6184.35126 x + 7755.14670	0.99822
Flavonoid_243	Flavanols	2.76	y = 6184.35126 x + 7755.14670	0.99822
Flavonoid_101	Flavanones	3.01	y = 0.00620 x + 0.01262	0.99845
Flavonoid_179	Flavanones	4.04	y = 0.00319 x - 5.15713e-4	0.99928
Flavonoid_343	Flavanones	4.04	y = 0.00319 x - 5.15713e-4	0.99928
Flavonoid_76	Flavanones	8.8	y = 0.00570 x + 0.00189	0.99879
Flavonoid_40	Flavanonols	2.55	y = 4330.97345 x + 2146.97070	0.99891
Flavonoid_303	Flavanonols	2.61	y = 3.94480e-4 x - 0.00156	0.99816
Flavonoid_56	Flavanonols	3	y = 4.24927e-4 x + 2.63331e-4	0.99848
Flavonoid_139	Flavanonols	3.54	y = 0.00187 x + 5.47307e-4	0.99797
Flavonoid_51	Flavone glycosides	2.29	y = 2.60171e-4 x - 6.81767e-5	0.99539
Flavonoid_88	Flavones	11.43	y = 1.25003e5 x + 20216.22060	0.99857
Flavonoid_269	Flavones	2.24	y = 6195.34591 x + 12065.80768	0.99938
Flavonoid_161	Flavones	2.93	y = 0.00139 x - 4.27802e-4	0.9961
Flavonoid_310	Flavonols	1.66	y = 382.51633 x + 444.11436	0.9974
Flavonoid_312	Flavonols	2.15	y = 26464.01027 x + 524.89674	0.99905
Flavonoid_274	Flavonols	2.37	y = 0.00103 x + 3.30841e-4	0.99919
Flavonoid_138	Flavonols	2.38	y = 6.98136e-4 x + 3.15057e-4	0.99951
Flavonoid_217	Flavonols	2.52	y = 14606.77694 x + 12169.54434	0.99909
Flavonoid_245	Flavonols	2.52	y = 14606.77694 x + 12169.54434	0.99909
Flavonoid_246	Flavonols	2.52	y = 14606.77694 x + 12169.54434	0.99909
Flavonoid_57	Flavonols	2.52	y = 14606.77694 x + 12169.54434	0.99909
Flavonoid_98	Flavonols	2.69	y = 5.73435e4 x + 3.61059e4	0.99787
Flavonoid_02	Flavonols	2.72	y = 6.25179e-4 x - 1.24406e-4	0.99262
Flavonoid_42	Flavonols	2.78	y = 5.66877e-4 x + 1.02787e-4	0.99911
Flavonoid_118	Flavonols	2.81	y = 5.25617e-4 x + 1.90303e-4	0.9987
Flavonoid_115	Flavonols	2.98	y = 0.00243 x - 0.00183	0.99707
Flavonoid_197	Flavonols	2.99	y = 11168.28822 x - 662.88351	0.99878
Flavonoid_314	Flavonols	2.99	y = 11168.28822 x - 662.88351	0.99878
Flavonoid_323	Flavonols	2.99	y = 11168.28822 x - 662.88351	0.99878
Flavonoid_283	Glycosides	1.88	y = 7.23748e-6 x + 1.27987e-6	0.99824
Flavonoid_66	Isoflavanones	2.23	y = 0.00285 x - 2.99103e-4	0.99624
Flavonoid_127	Isoflavanones	4	y = 8.07452e-4 x + 4.03735e-4	0.9985
Flavonoid_09	Isoflavanones	5.4	y = 7.37389e-4 x - 2.25040e-4	0.99852
Flavonoid_229	Phenonic acids	2.32	y = 3.28430e-4 x + 0.00108	0.99947
Flavonoid_79	Phenonic acids	2.67	y = 0.00300 x - 9.04335e-4	0.99628
Flavonoid_244	Phenylpropionic acids	2.15	y = 5.30075e-4 x + 2.59519e-4	0.99877
Flavonoid_263	Phenylpropionic acids	2.15	y = 5.30075e-4 x + 2.59519e-4	0.99877
Flavonoid_317	Phenylpropionic acids	2.35	y = 0.00145 x - 0.00453	0.99231
Flavonoid_288	Phenylpropionic acids	2.42	y = 0.00239 x + 0.00360	0.99727
Flavonoid_287	Phenylpropionic acids	2.97	y = 8.52042e-5 x - 2.79373e-4	0.99664
