# Supplementary material for: Effects of Different Temperatures on Flavonoid Secondary Metabolites and Antioxidant Activities of Paecilomyces hepiali
Source: Antioxidants (Basel). 2026 Jul 19;15(7):892. doi: 10.3390/antiox15070892 (PMC13404621; doi:10.3390/antiox15070892)
Supplement: Supplementary file 1 [file antioxidants-15-00892-s001.zip › Table S3.xlsx]

## Sheet: Sheet1
Class I	Class II	计数项:Class I
Alcohol and amines		0.0281492
	Alcohols	0.00914849
	Amines	0.0158339
	Polyamines	0.00316678
Alkaloids		0.0629838
	Alkaloids	0.0327234
	Aporphine alkaloids	0.00070373
	Isoquinoline alkaloids	0.00492611
	Phenolamine	0.00316678
	Piperidine alkaloids	0.000351865
	Plumerane	0.0123153
	Pyridine alkaloids	0.00211119
	Pyrrole alkaloids	0.000351865
	Quinoline alkaloids	0.00211119
	Steroid alkaloids	0.00105559
	Terpenoid alkaloids	0.00246305
	Tropan alkaloids	0.00070373
Amino acids and derivatives		0.415201
	Amino acids and derivatives	0.415201
Benzene and substituted derivatives		0.0847994
	Benzene and substituted derivatives	0.0840957
	Phenolic acids	0.00070373
FA		0.00668543
	CAR	0.00281492
	Others	0.00351865
	Oxidized lipids	0.000351865
Flavonoids		0.0172414
	Anthocyanidins	0.00070373
	Biflavones	0.000351865
	Chalcones	0.00175932
	Flavanols	0.000351865
	Flavanones	0.00175932
	Flavanonols	0.00070373
	Flavones	0.0059817
	Flavonols	0.00246305
	Isoflavones	0.00211119
	Other Flavonoids	0.00105559
GL		0.00527797
	DG	0.00316678
	MG	0.00140746
	TG	0.00070373
GP		0.0285011
	LPA	0.00070373
	LPE	0.00316678
	LPS	0.00105559
	PA	0.00457424
	PC	0.00738916
	PE	0.00457424
	PI	0.00422238
	PS	0.00281492
Heterocyclic compounds		0.0320197
	Heterocyclic compounds	0.0316678
	Pteridines and derivatives	0.000351865
Lignans and Coumarins		0.0140746
	Coumarins	0.00457424
	Lignans	0.00950035
Lipids		0.0249824
	Free fatty acids	0.0172414
	LPC	0.00492611
	LPE	0.00105559
	LPS	0.000351865
	PC	0.000351865
	Sphingolipids	0.00105559
Nucleotides and derivatives		0.0316678
	Nucleotides and derivatives	0.0316678
Organic acids		0.0904293
	Organic acids	0.0904293
Others		0.0960591
	Alcohol compounds	0.000351865
	Aldehyde compounds	0.00175932
	Chromone	0.000351865
	Glucosinolates	0.00070373
	Hydrocarbon derivatives	0.000351865
	Ketone compounds	0.0327234
	Lactones	0.0270936
	Others	0.0070373
	Saccharides	0.0218156
	Stilbene	0.00211119
	Vitamin	0.00175932
Phenolic acids		0.0225194
	Phenolic acids	0.0225194
Quinones		0.00246305
	Anthraquinone	0.00070373
	Quinones	0.00175932
SL		0.00281492
	Cer	0.00175932
	SM	0.000351865
	SPH	0.00070373
Steroids		0.00844476
	Cardiac glycoside	0.00175932
	Steroid	0.00492611
	Steroidal saponins	0.00175932
Tannins		0.00070373
	Proanthocyanidins	0.000351865
	Tannin	0.000351865
Terpenoids		0.0246305
	Ditepenoids	0.00774103
	Monoterpenoids	0.00140746
	Sesquiterpenoids	0.00492611
	Terpene	0.00211119
	Triterpene	0.00527797
	Triterpene Saponin	0.00316678
Tryptamines,Cholines,Pigments		0.000351865
	Tryptamines	0.000351865
(空白)		0
	(空白)	0
总计		1
