# Supplementary material for: Effects of Different Temperatures on Flavonoid Secondary Metabolites and Antioxidant Activities of Paecilomyces hepiali
Source: Antioxidants (Basel). 2026 Jul 19;15(7):892. doi: 10.3390/antiox15070892 (PMC13404621; doi:10.3390/antiox15070892)
Supplement: Supplementary file 1 [file antioxidants-15-00892-s001.zip › Table S4.xlsx]

## Sheet: shee1
Index	Compounds	物质	Class	物质类别
Flavonoid_335	Vanillin	香兰素	Aromatic aldehydes	芳香醛类
Flavonoid_263	Cryptochlorogenic acid	隐绿原酸	Phenylpropionic acids	苯丙酸类
Flavonoid_287	Sinapinic acid	芥子酸	Phenylpropionic acids	苯丙酸类
Flavonoid_288	Caffeic acid	咖啡酸	Phenylpropionic acids	苯丙酸类
Flavonoid_66	Puerarin	葛根素	Isoflavanones	异黄酮
Flavonoid_42	Nicotiflorin	莰菲醇-3-O-芸香糖苷	Flavonols	黄酮醇
Flavonoid_310	Quercetin 3,7-diglucoside	槲皮素-3,7-O-二葡萄糖苷	Flavonols	黄酮醇
Flavonoid_274	Camelliaside A	山茶苷 A	Flavonols	黄酮醇
Flavonoid_138	Baimaside	槲皮素3-O-槐糖	Flavonols	黄酮醇
Flavonoid_244	Chlorogenic acid	绿原酸	Phenylpropionic acids	苯丙酸类
Flavonoid_51	3'-Methoxypuerarin	3'-甲氧基葛根素	Flavone glycosides	黄酮碳糖苷
Flavonoid_303	Dihydrokaempferol 3-O-glucoside	香橙素-3-O-葡萄糖苷	Flavanonols	二氢黄酮醇
Flavonoid_80	(-)-Gallocatechin gallate	没食子儿茶素没食子酸酯	Flavanols	黄烷醇类
Flavonoid_269	carlinoside	刺苞菊甙	Flavones	黄酮
Flavonoid_206	Salicylic acid	水杨酸	Benzoic acid and its derivatives	苯甲酸及其衍生物
Flavonoid_210	Gentisic acid	2,5-二羟基苯甲酸	Benzoic acid and its derivatives	苯甲酸及其衍生物
Flavonoid_249	Protocatechuic acid	原儿茶酸	Benzoic acid and its derivatives	苯甲酸及其衍生物
Flavonoid_242	Gallocatechin gallate	没食子儿茶素没食子酸酯	Flavanols	黄烷醇类
Flavonoid_223	Epigallocatechin gallate	(-)-表没食子儿茶素没食子酸酯	Flavanols	黄烷醇类
Flavonoid_98	Hyperoside	金丝桃苷	Flavonols	黄酮醇
Flavonoid_283	Salicin	水杨甙	Glycosides	糖苷类
Flavonoid_245	Quercetin 3-O-neohesperidoside	槲皮素-3-O-新橙皮苷	Flavonols	黄酮醇
Flavonoid_118	Narcissin	水仙苷	Flavonols	黄酮醇
Flavonoid_57	Rutin	芦丁	Flavonols	黄酮醇
Flavonoid_246	Rutin Trihydrate	芦丁三水合物	Flavonols	黄酮醇
Flavonoid_09	Genistein	金雀异黄素	Isoflavanones	异黄酮
Flavonoid_217	Sophoraflavonoloside	山柰酚-3-O-槐糖苷	Flavonols	黄酮醇
Flavonoid_115	Quercitrin	槲皮苷	Flavonols	黄酮醇
Flavonoid_229	3,4-Dihydroxybenzaldehyde	原儿茶醛	Phenonic acids	酚酸类
Flavonoid_312	Isorhamnetin 3,7-O-diglucoside	异鼠李素-3,7-O-二葡萄糖苷	Flavonols	黄酮醇
Flavonoid_65	Phlorizin	根皮苷	Chalcones	查耳酮
Flavonoid_336	Scopoletin	东莨菪内酯	Coumarins	香豆素类
Flavonoid_127	Daidzein	黄豆苷元	Isoflavanones	异黄酮
Flavonoid_215	Esculetin	秦皮乙素	Coumarins	香豆素类
Flavonoid_56	Taxifolin	花旗松素	Flavanonols	二氢黄酮醇
Flavonoid_40	Dihydromyricetin	二氢杨梅素	Flavanonols	二氢黄酮醇
Flavonoid_343	Didymin	香蜂草苷	Flavanones	二氢黄酮
Flavonoid_179	Poncirin	枸橘苷	Flavanones	二氢黄酮
Flavonoid_101	Hesperidin	橙皮苷	Flavanones	二氢黄酮
Flavonoid_79	Ligustroflavone	女贞苷	Phenonic acids	酚酸类
Flavonoid_323	Tamarixin	柽柳苷	Flavonols	黄酮醇
Flavonoid_31	Naringin Dihydrochalcone	柚皮苷二氢查尔酮	Chalcones	查耳酮
Flavonoid_251	Naringenin chalcone	柚皮素查尔酮	Chalcones	查耳酮
Flavonoid_161	Diosmin	地奥司明	Flavones	黄酮
Flavonoid_139	Dihydrokaempferol	二氢山奈酚	Flavanonols	二氢黄酮醇
Flavonoid_76	Sakuranetin	樱花素	Flavanones	二氢黄酮
Flavonoid_197	Isorhamnetin 3-O-glucoside	异鼠李素-3-O-葡萄糖苷	Flavonols	黄酮醇
Flavonoid_314	Cacticin	异鼠李素-3-O-半乳糖苷	Flavonols	黄酮醇
Flavonoid_147	(-)-Epicatechin	（-）-表儿茶素	Flavanols	黄烷醇类
Flavonoid_02	Miquelianin	槲皮素-3-O-葡萄糖醛酸苷	Flavonols	黄酮醇
Flavonoid_88	5-O-Demethylnobiletin	去甲基川陈皮素	Flavones	黄酮
Flavonoid_150	(-)-Catechin gallate	儿茶素没食子酸酯	Flavanols	黄烷醇类
Flavonoid_243	(-)-Epicatechin gallate	(-)-表儿茶素没食子酸酯	Flavanols	黄烷醇类
Flavonoid_55	(-)-Catechin	(-)-儿茶素	Flavanols	黄烷醇类
Flavonoid_200	Benzylideneacetophenone	苯亚甲基苯乙酮	Chalcones	查耳酮
Flavonoid_317	Cynarine	洋蓟素	Phenylpropionic acids	苯丙酸类
